# Supplementary material for: Molecular Cloning Designer Simulator (MCDS): All-in-one molecular cloning and genetic engineering design, simulation and management software for complex synthetic biology and metabolic engineering projects
Source: Metab Eng Commun. 2016 May 12;3:173–86. doi: 10.1016/j.meteno.2016.05.003 (PMC5779711; doi:10.1016/j.meteno.2016.05.003)
Supplement: Supplementary file 5 — Supplementary material [file mmc5.zip]

Archive with 1 entries (1 files):
- 5. Mulitple Gibson Assembly.vxt
